# Supplementary material for: Influence of Massage and Skin Hydration on Dermal Penetration Efficacy of Nile Red from Petroleum Jelly—An Unexpected Outcome
Source: Pharmaceutics. 2021 Dec 18;13(12):2190. doi: 10.3390/pharmaceutics13122190 (PMC8705314; doi:10.3390/pharmaceutics13122190)
Supplement: Supplementary file 1 [file pharmaceutics-13-02190-s001.zip]

Archive with 1 entries (1 files):
- pharmaceutics-1466734-supplementary.pdf
